# Supplementary material for: Biocomposites Based on Mould Biomass and Waste Fibres for the Production of Agrotextiles: Technology Development, Material Characterization, and Agricultural Application
Source: Materials (Basel). 2024 Dec 12;17(24):6084. doi: 10.3390/ma17246084 (PMC11728375; doi:10.3390/ma17246084)
Supplement: Supplementary file 1 [file materials-17-06084-s001.zip]

Archive with 1 entries (1 files):
- materials-3325890-supplementary.pdf
